# Supplementary material for: Sera from women with different metabolic and menopause states differentially regulate cell viability and Akt activation in a breast cancer in-vitro model
Source: PLoS One. 2022 Apr 12;17(4):e0266073. doi: 10.1371/journal.pone.0266073 (PMC9004774; doi:10.1371/journal.pone.0266073)
Supplement: S1 Table — Related to Additional file 2 and Fig 1. (XLSX) [file pone.0266073.s001.xlsx]

## Sheet: Hoja1
Supplementary Table 1: Gene transcription signatures associated with AKT pathway activations computed in the TCGA and GEO public available gene expression profiles of breast normal and tumoral tissue. Related to supplementary figure 1 and figure 1.
Akt pS473			Akt pT308			Akt final signature
Gene	Status		Gene	Status		Gene	Status
ZNF395	Up		C6	Up		TRH	Down
GPRIN2	Up		REEP6	Up		MUC2	Down
LTF	Up		GPD1	Up		EEF1A2	Down
NME1	Down		ANGPTL4	Up		MYEOV	Down
PDZD2	Up		PLIN	Up		WDR17	Down
TEKT3	Up		TIMP4	Up		NEURL1	Down
RAG1	Up		CIDEA	Up		SLC27A2	Down
SLC25A37	Up		MRAP	Up		MYT1	Down
MGC24103	Up		FABP4	Up		CKMT1B	Down
CECR2	Down		LTF	Up		HIST1H2AI	Down
TREML4	Up		VIPR2	Up		CHAD	Down
C6	Up		GPRIN2	Up		CKMT1A	Down
RBM7	Up		KLHDC7B	Down		NPC1L1	Down
FUT1	Down		KIAA1881	Up		SLC25A48	Down
PRICKLE2	Up		CD36	Up		RTBDN	Down
LRP8	Down		PCOLCE2	Up		CBS	Down
ESPL1	Down		LEP	Up		SYT5	Down
GALNT10	Up		SLC16A6	Down		CCDC151	Down
PIF1	Down		ADIPOQ	Up		TRIM7	Down
REEP6	Up		C14orf161	Up		HCAR1	Down
PLIN	Up		LRRC31	Up		RUNDC3A	Down
NDC80	Down		HPX	Up		MAPK8IP2	Down
LOH11CR2A	Up		NFKBIZ	Up		ELAVL3	Down
GRAMD2	Up		FAM83E	Up		HIST3H2A	Down
SPAG5	Down		C7	Up		OR7D2	Down
TSEN54	Down		S100B	Up		ELL3	Down
PPL	Up		NTN4	Up		CSTL1	Down
TC2N	Up		ADH1B	Up		TEX37	Down
PANX2	Down		CACNG1	Down		FUT1	Down
ZFYVE21	Up		PLA2G3	Up		FAM72C	Down
AK5	Up		ADH1C	Up		IRS2	Down
PARP3	Up		NAT1	Up		COX6A2	Up
MCM10	Down		DNAJC12	Down		INSC	Up
MYT1	Down		SP5	Up		SFTA2	Up
UBE2S	Down		HMGCS2	Up		FBLN5	Up
HTR2A	Up		LGALS12	Up		LRRC9	Up
SH3RF2	Up		LPL	Up		ZC3H12D	Up
SPATA6	Up		PON3	Up		TREML1	Up
C14orf139	Up		IL33	Up		COL16A1	Up
PBEF1	Up		KCNJ3	Down		KIF21B	Up
ANAPC11	Down		SYT1	Down		PPP1R16B	Up
PTGES2	Down		SLC5A1	Up		CCIN	Up
TTC12	Up					GDNF	Up
BNIP3L	Up					HOXD9	Up
RAGE	Up					KLF17	Up
SLC5A10	Down					CDH10	Up
PPP2CB	Up					MMP23B	Up
BTBD7	Up					DRD4	Up
HYPK	Down					POU6F2	Up
SLC5A1	Up					MLIP	Up
HSF1	Down					TTC29	Up
CDC45L	Down					HPCAL4	Up
C4orf31	Up					IGSF5	Up
ARL6IP5	Up					ISM1	Up
TACC3	Down					CCKAR	Up
YWHAZ	Down					GPR78	Up
NEIL3	Down					RFPL4B	Up
FAM100B	Down					PAPL	Up
RAD21	Down					KCNN1	Up
MTHFR	Up					RCVRN	Up
RIN2	Up					DPP4	Up
PSMD12	Down					ROR2	Up
PRKAB2	Up					ASPG	Up
GPD1	Up					HTR2B	Up
RP13-347D8.3	Up					CCR6	Up
TNFRSF19	Up					TDGF1	Up
DNAH7	Up					SEMA3D	Up
CDC25A	Down					CALN1	Up
NARF	Down					FLNC	Up
SPON2	Up					WDR86	Up
VSNL1	Up					PRR33	Up
MOGAT2	Up					KY	Up
TFAP2B	Up					MAGEL2	Up
C21orf55	Up					ERICH2	Up
KCNJ3	Down					PKHD1	Up
MTERFD1	Down					RPRM	Up
KIAA0247	Up					SH3RF2	Up
TMEPAI	Up					EGLN3	Up
BIRC5	Down					NAT2	Up
MUC1	Up					HSPB7	Up
JUB	Up					GRM7	Up
FLII	Up					VASN	Up
RIMS3	Up					MRAP	Up
CCNA2	Down					ZP1	Up
DIAPH3	Down					SLC6A7	Up
PPAT	Down					FRMPD4	Up
BCAS3	Down					TRDN	Up
BCKDHB	Up					PLEKHG7	Up
C1orf115	Up					NEURL3	Up
PIK3R3	Up					PROKR1	Up
ZNF238	Up					TMIGD2	Up
RNF144B	Up					IGFBP5	Up
VGF	Down					TEKT3	Up
AMOT	Up					CATSPERB	Up
MND1	Down					VWCE	Up
KLHDC7B	Down					HOXA3	Up
ZC3H3	Down					HTR3A	Up
TMEM123	Up					EFCAB1	Up
MRAP	Up					GPR162	Up
HOXA5	Up					PHEX	Up
EXTL3	Up					UNC5C	Up
TOP2A	Down					KCNA1	Up
COL12A1	Up					SH2D5	Up
ZNF469	Up					HOXA13	Up
E2F1	Down					GRIA3	Up
H3F3A	Up					KIAA1210	Up
RSPO1	Up					CRYGN	Up
MKI67	Down					SPACA4	Up
MAK	Up					LRCOL1	Up
GALNT2	Up					NRK	Up
JDP2	Up					CNTN5	Up
ANGPTL4	Up					LHFPL4	Up
CLYBL	Up					SLC7A3	Up
ERP27	Up					GDF5	Up
MME	Up					TRIM72	Up
SPTLC3	Up					RHBDL3	Up
RBPMS	Up					CHST13	Up
DEPDC1B	Down					NKD1	Up
UBE4A	Up					CLDN2	Up
FEZ1	Up					TNMD	Up
CIDEA	Up					TMEM132E	Up
WNT5A	Up					C1QTNF2	Up
YRDC	Down					FRRS1L	Up
C15orf42	Down					CHRDL2	Up
TROAP	Down					CPXM1	Up
SLC16A6	Down					CRISP2	Up
MRPS23	Down					MYL3	Up
PRICKLE1	Up					SORCS3	Up
FANCI	Down					CCNJL	Up
GNRH1	Up					CMA1	Up
EXPH5	Up					LUZP2	Up
LETM1	Down					IRX6	Up
TMEM159	Up					CDH18	Up
KIAA1303	Down					SLITRK3	Up
C20orf194	Up					DMRTC2	Up
LOC124220	Up					CACNA1G	Up
ZNF706	Down					RBM20	Up
PDZK1IP1	Up					SPX	Up
INTS10	Up					OXGR1	Up
ORC1L	Down					ZSCAN1	Up
UTP18	Down					NCAM1	Up
C17orf53	Down					MYO3B	Up
CADM4	Up					HOXA2	Up
FABP4	Up					KLRF1	Up
ZFP36L1	Up					SPINK5	Up
KCNK12	Down					LRRN4CL	Up
CENTG1	Down					MATN2	Up
TIMP4	Up					SLC40A1	Up
SORCS2	Up					EPGN	Up
MRPL12	Down					KIF19	Up
BLM	Down					PIK3C2G	Up
GLIS1	Up					GRIN2B	Up
RARS2	Up					MS4A2	Up
RHOBTB2	Up					GPRIN2	Up
TRIP13	Down					TNFRSF11B	Up
EFNA4	Up					CHST9	Up
YAP1	Up					GABRE	Up
LACRT	Up					SLC29A4	Up
CDCA3	Down					SOX2	Up
CRY2	Up					FGF16	Up
METTL2B	Down					PTN	Up
GNL3L	Down					C1orf116	Up
RCCD1	Down					PCOLCE2	Up
EHF	Up					ADCYAP1	Up
EPN3	Down					MMP27	Up
GOLM1	Up					MAP1LC3C	Up
SLC27A4	Down					TIMP4	Up
LAMB3	Up					HIF3A	Up
CD36	Up					GPC3	Up
ZNF34	Down					WFDC6	Up
AZIN1	Down					MFAP4	Up
NLRX1	Up					ADAM33	Up
COL1A1	Up					PAX1	Up
ENTPD7	Up					CD300LG	Up
DYNC1I2	Up					DUSP15	Up
NTN4	Up					CTSG	Up
NFKBIL2	Down					KIAA1644	Up
FEN1	Down					CHRM1	Up
WBP2	Down					RBP4	Up
DLX4	Down					ATP13A5	Up
SORBS1	Up					SLC44A5	Up
KPNA2	Down					C2orf40	Up
FBXL18	Up					ALB	Up
ATP6V1C1	Down					AK5	Up
CYP4Z1	Up					PCDH10	Up
NYD-SP21	Up					SAA2	Up
NUF2	Down					TMEM215	Up
C1orf116	Up					ADCY2	Up
FLJ21062	Up					FAM189A1	Up
CYBRD1	Up					CDSN	Up
GRIA3	Up					PNMA3	Up
SPATA18	Up					C6	Up
EBAG9	Down					SLC13A2	Up
KIF2C	Down					PLA2G3	Up
C10orf46	Up					C4BPB	Up
GINS2	Down					MAGEB17	Up
KIF11	Down					MGP	Up
C17orf71	Down					SLC19A3	Up
SLC6A14	Up					SLC5A1	Up
CROT	Up					ODAM	Up
SPATA7	Up					ADH1C	Up
GALNTL2	Up					SYCP1	Up
BIN3	Up					SORCS2	Up
TMC5	Up					KCNS1	Up
ELP3	Up					ANKFN1	Up
ANKRD38	Up					DES	Up
GABRE	Up					RNF183	Up
KIAA1881	Up					THRSP	Up
PIH1D2	Up					CHST8	Up
FAM46B	Up					ACKR1	Up
PPP1R1A	Up					SLC7A10	Up
RIPK2	Down					IL1RAPL2	Up
RAD51	Down					PPP1R1A	Up
FLRT2	Up					SHISA9	Up
GLT8D4	Up					HOXC11	Up
CPNE3	Down					CCL21	Up
						AQP7	Up
						LEP	Up
						NTNG1	Up
						CHRDL1	Up
						DMBT1	Up
						GHRH	Up
						SP5	Up
						CNTN6	Up
						PEG10	Up
						ANO3	Up
						LGALS12	Up
						ABCB5	Up
						PEBP4	Up
						PIGR	Up
						FUT9	Up
						EHF	Up
						CLCA2	Up
						C14orf180	Up
						FAM181B	Up
						DLK1	Up
						HABP2	Up
						C2orf72	Up
						B3GALT5	Up
						ARHGAP40	Up
						VSTM2L	Up
						ACADL	Up
						GPD1	Up
						PLIN1	Up
						NPFFR2	Up
						VTCN1	Up
						CIDEA	Up
						LRRC31	Up
						OLFM4	Up
						CIDEC	Up
						LTF	Up
						TUSC5	Up
						FDCSP	Up
						ADIPOQ	Up
						PYDC1	Up
						BRINP3	Up
						HOXB13	Up
